# Supplementary material for: An in vivo avian model of human melanoma to perform rapid and robust preclinical studies
Source: EMBO Mol Med. 2023 Jan 24;15(3):e16629. doi: 10.15252/emmm.202216629 (PMC9994476; doi:10.15252/emmm.202216629)
Supplement: Supplementary file 4 — Source Data for Figure 1 [file EMMM-15-e16629-s006.xlsx]

## Sheet: Fig1E
Tumor take rate / sample
Grade I	Grade II	Grade III	Grade IV
18	50	100	100
83	95		83
	100		100
			100
			83
			87.5
			100
