# Supplementary material for: An in vivo avian model of human melanoma to perform rapid and robust preclinical studies
Source: EMBO Mol Med. 2023 Jan 24;15(3):e16629. doi: 10.15252/emmm.202216629 (PMC9994476; doi:10.15252/emmm.202216629)
Supplement: Supplementary file 5 — Source Data for Figure 2 [file EMMM-15-e16629-s005.zip › EMM-2022-16629-V3-Figure_2B_Source_Data-sd.xlsx]

## Sheet: Fig2B
Fraction of cells with phenotype:
MITFneg		MITFlow		MITFhigh
Tumor mass	Migrating cells	Tumor mass	Migrating cells	Tumor mass	Migrating cells
18.75	20	43.75	70	37.5	10
35	30.303	26.25	54.5455	38.75	15.1515
55.5556	71.4286	25.9259	28.5714	11.1111	0
30.7692	42.8571	38.4615	57.1429	30.7692	0
58.0645	22.2222	25.8065	77.7778	16.129	0
40.9164	18.6111	32.0128	62.7778	27.0708	18.6111
34.2105	40	60.5263	40	5.26316	20
38.806	53.8462	56.7164	25	29.8507	58.3333
5.55556	0	50.7463	41.0256	10.4478	5.12821
28.5714	20	55.5556	50	38.8889	50
0	25	57.1429	80	28.5714	0
4.7619	25	37.5	50	62.5	25
14.2857	71.4286	38.0952	75	57.1429	0
0	25	35.7143	14.2857	50	14.2857
11.5385	25	16.6667	75	83.3333	0
0	25	38.4615	50	50	25
Contingency table
	MITFneg	MITFlow	MITFhigh
Tumor mass	24	40	36
Migrating cells	32	53	15
