# Supplementary material for: An in vivo avian model of human melanoma to perform rapid and robust preclinical studies
Source: EMBO Mol Med. 2023 Jan 24;15(3):e16629. doi: 10.15252/emmm.202216629 (PMC9994476; doi:10.15252/emmm.202216629)
Supplement: Supplementary file 5 — Source Data for Figure 2 [file EMMM-15-e16629-s005.zip › EMM-2022-16629-V3-Figure_2D_Source_Data-sd.xlsx]

## Sheet: Fig2D
	%of Ki67+ cells (in GFP+ cells) in:
	Tumor mass	Migrating cells
Embyo #1	36.3636	20
	55.5556	35.7143
	73.3333	46.6667
	47.9167	56.6667
	52.9412	22.2222
	55.6604	35.2941
	45.2381	25
	40.8163	52.9412
Embryo #2	75.8621	47.0588
	80	60
	55.5556	34.2857
	83.0189	48.1481
	55.5556	44.4444
	66.6667	58.3333
	36.7742	40
	46.9231	52.9412
	44.4444	40.9091
	52.6316	46.1538
Embryo #3	44.7917	42.4242
	28.2609	25
	44.4444	39.1304
	36.9565	32.3529
	50.5263	38.2353
	48	32.7869
