# Supplementary material for: An in vivo avian model of human melanoma to perform rapid and robust preclinical studies
Source: EMBO Mol Med. 2023 Jan 24;15(3):e16629. doi: 10.15252/emmm.202216629 (PMC9994476; doi:10.15252/emmm.202216629)
Supplement: Supplementary file 5 — Source Data for Figure 2 [file EMMM-15-e16629-s005.zip › EMM-2022-16629-V3-Figure_2G_Source_Data-sd.xlsx]

## Sheet: Fig2G
GLO	tumor volume (µm3)	total number of objects	Compaction index (Ratio)			GLO-R	tumor volume (µm3)	total number of objects	Compaction index (Ratio)
Embryo#						Embryo#
E1	899069	122	7369.41			E1	303781	276	1100.66
E2	438966	82	5353.24			E3	1.00096e+06	668	1498.44
E3	946717	99	9562.8			E4	864290	459	1882.98
E4	1.09512e+06	42	26074.2			E5	510219	589	866.245
E5	958839	198	4842.62			E6	761659	686	1110.29
E6bsi	692479	7	98925.5			E7	1.02677e+06	707	1452.29
E7	572025	84	6809.82			E8	476095	335	1421.18
E8	994026	5	198805			E9	1.01859e+06	816	1248.27
E9	1.29304e+06	201	6433.06			E10	578525	492	1175.86
						E11	503316	751	670.195
