# Supplementary material for: An in vivo avian model of human melanoma to perform rapid and robust preclinical studies
Source: EMBO Mol Med. 2023 Jan 24;15(3):e16629. doi: 10.15252/emmm.202216629 (PMC9994476; doi:10.15252/emmm.202216629)
Supplement: Supplementary file 5 — Source Data for Figure 2 [file EMMM-15-e16629-s005.zip › EMM-2022-16629-V3-Figure_2I_Source_Data-sd.xlsx]

## Sheet: Fig2I
GLO	Tumor volumes (µm3/cm2)
	Excipient	Vemu+Cobi	Vorinostat	Vemu+Cobi+Vorinostat
	401000	601000	389000	242000
	1010000	714000	394000	468000
	586000	588000	516000	348000
	498000	279000	369000	271000
	609000	925000	101000	232000
	2300000	794000	1970000	464000
	532000	378000	374000	196000
	831000	11000	671000	141000
	1180000	613000	940000	651000
	1410000	167000	254000	345000
	205000	477000	1820000	1250000
	327000	1260000	140000	730000
	531000	1140000	181000	885000
	569000	103000	998000	835000
	2470000	779000	589000	1090000
	1160000	0	1010000	1130000
	1050000	414000	694000	1030000
	1030000	799000	407000	867000
	980000	1430000	965000	1200000
	525000	341000	672000	1690000
	1290000	427000	1190000
	572000	1190000
	865000	195000
	1110000	18900
	871000	479000
	558000	105000
	2080000	813000
	791000
	1060000
	896000
	965000
	927000
	838000
	375000
	742000
	652000
	800000
	750000
	453000
	762000
	967000
