# Supplementary material for: An in vivo avian model of human melanoma to perform rapid and robust preclinical studies
Source: EMBO Mol Med. 2023 Jan 24;15(3):e16629. doi: 10.15252/emmm.202216629 (PMC9994476; doi:10.15252/emmm.202216629)
Supplement: Supplementary file 5 — Source Data for Figure 2 [file EMMM-15-e16629-s005.zip › EMM-2022-16629-V3-Figure_2K_Source_Data-sd.xlsx]

## Sheet: Fig2K
GLO-R	Tumor volumes (µm3/cm2)
	Excipient	Vemu+Cobi	Vorinostat	Vemu+Cobi+Vorinostat
	720431	371868	578182	631796
	675407	255930	877132	495949
	1073155	375701	393224	905597
	221969	762708	465769	285064
	1021090	629719	1.28093e+06	690623
	380692	973049	430657	95943.8
	1040613	504745	644352	366466
	444767	343073	186023	559483
	193674	539731	889831	450554
	862901	951375	390242	653023
	1107631	2644468	857567	79891.8
	985010	1959670	791579
	999284	655620	545884
	1032511	1670323
	801187	793124
	730681
	699091
	763617
	905192
	810173
	853582
	881163
