# Supplementary material for: An in vivo avian model of human melanoma to perform rapid and robust preclinical studies
Source: EMBO Mol Med. 2023 Jan 24;15(3):e16629. doi: 10.15252/emmm.202216629 (PMC9994476; doi:10.15252/emmm.202216629)
Supplement: Supplementary file 6 — Source Data for Figure 3 [file EMMM-15-e16629-s007.zip]

Archive with 8 entries (8 files):
- EMM-2022-16629-V3-Figure_3B_Source_Data-sd.xlsx
- __MACOSX/._EMM-2022-16629-V3-Figure_3B_Source_Data-sd.xlsx
- EMM-2022-16629-V3-Figure_3F_Source_Data-sd.xlsx
- __MACOSX/._EMM-2022-16629-V3-Figure_3F_Source_Data-sd.xlsx
- EMM-2022-16629-V3-Figure_3G_Source_Data-sd.xlsx
- __MACOSX/._EMM-2022-16629-V3-Figure_3G_Source_Data-sd.xlsx
- EMM-2022-16629-V3-Figure_3H_Source_Data-sd.xlsx
- __MACOSX/._EMM-2022-16629-V3-Figure_3H_Source_Data-sd.xlsx
