# Supplementary material for: An in vivo avian model of human melanoma to perform rapid and robust preclinical studies
Source: EMBO Mol Med. 2023 Jan 24;15(3):e16629. doi: 10.15252/emmm.202216629 (PMC9994476; doi:10.15252/emmm.202216629)
Supplement: Supplementary file 6 — Source Data for Figure 3 [file EMMM-15-e16629-s007.zip › EMM-2022-16629-V3-Figure_3B_Source_Data-sd.xlsx]

## Sheet: Fig3B
OF-MEL-020	Tumor volumes (µm3/cm2)			OF-MEL-027	Tumor volumes (µm3/cm2)			OF-MEL-028	Tumor volumes (µm3/cm2)
	Excipient	Vemurafenib + Cobimetinib			Excipient	Vemurafenib + Cobimetinib			Excipient	Vemurafenib + Cobimetinib
	985000	647000			983.513	13680.3			38729.4	62613.2
	1080000	344000			5921.7	5328.41			33188.3	16407.1
	901000	1220000			654.027	2535.3			44119.9	120940
	861000	470000			10986.7	1462.78			30046.6	53264
	1140000	401000			17321.3	1978.32			33748.4	72045.2
	1050000	971000			17224.1				74171.7	50994.7
	1460000	936000							46558.2	110235
	873000	1170000							23596.3	61138
	918000	791000							94995.7	12765.9
	1160000	1450000							23658.1	130765
	475000	1120000							170294	36831.9
	1750000	656000							63783.6	33586.7
	1490000	755000							40957.7	32075.9
	1220000	1330000
	696000	931000
	1480000	1160000
	2440000
	1120000
	1120000
	801000
	1500000
	1450000
