# Supplementary material for: An in vivo avian model of human melanoma to perform rapid and robust preclinical studies
Source: EMBO Mol Med. 2023 Jan 24;15(3):e16629. doi: 10.15252/emmm.202216629 (PMC9994476; doi:10.15252/emmm.202216629)
Supplement: Supplementary file 6 — Source Data for Figure 3 [file EMMM-15-e16629-s007.zip › EMM-2022-16629-V3-Figure_3F_Source_Data-sd.xlsx]

## Sheet: Fig3F
OF-MEL-033	Tumor volumes (µm3/cm2)
	Excipient	Dabrafenib + Trametinib
	295	869
	6550	901
	1200	1440
	664	2340
	432	1050
	936	404
	1540	183
		6810
