# Supplementary material for: An in vivo avian model of human melanoma to perform rapid and robust preclinical studies
Source: EMBO Mol Med. 2023 Jan 24;15(3):e16629. doi: 10.15252/emmm.202216629 (PMC9994476; doi:10.15252/emmm.202216629)
Supplement: Supplementary file 6 — Source Data for Figure 3 [file EMMM-15-e16629-s007.zip › EMM-2022-16629-V3-Figure_3G_Source_Data-sd.xlsx]

## Sheet: Fig3G
OF-MEL-034	Tumor volumes (µm3/cm2)
	Excipient	Dabrafenib + Trametinib
	206	2000
	9430	632
	9330	520
	201	652
	2180	15500
	2830	5380
	20600	1540
	4360	1490
		5790
