# Supplementary material for: An in vivo avian model of human melanoma to perform rapid and robust preclinical studies
Source: EMBO Mol Med. 2023 Jan 24;15(3):e16629. doi: 10.15252/emmm.202216629 (PMC9994476; doi:10.15252/emmm.202216629)
Supplement: Supplementary file 6 — Source Data for Figure 3 [file EMMM-15-e16629-s007.zip › EMM-2022-16629-V3-Figure_3H_Source_Data-sd.xlsx]

## Sheet: Fig3H
OF-MEL-035	Tumor volumes (µm3/cm2)
	Excipient	Dabrafenib + Trametinib
	67700	6060
	18300	4050
	67200	42300
	8570	10600
	6760	11100
	4400	20600
	46900
	23400
	26200
	31300
	6890
	52700
	22100
